# Supplementary material for: Epidemiology of tuberculous lymphadenitis in Africa: A systematic review and meta-analysis
Source: PLoS One. 2019 Apr 19;14(4):e0215647. doi: 10.1371/journal.pone.0215647 (PMC6474617; doi:10.1371/journal.pone.0215647)
Supplement: S2 Table — (XLSX) [file pone.0215647.s002.xlsx]

## Sheet: Sheet1
	Study,Year	confounding	Patient selection	Classification	Deviation from intended intervention	Missing data	Outcome	Reporting bias	Risk of bias judgement	Total
	(Reference)						Measurement
	Abdissa, 2014(37)	0	0	1	1	1	0	1	moderate	4
	Abebe,2012(38)	1	1	1	1	1	1	1	low	7
	Atomsa,2014(39)	1	1	1	1	1	1	1	low	7
	Berg,2015(26)	1	1	1	1	1	1	1	low	7
	Beyene, 2008(40)	1	1	1	1	1	1	1	low	7
	Bezabih, 2002(41)	1	1	1	1	1	1	1	low	7
	Bezabih, 2003(42)	1	1	1	1	1	1	1	low	7
	Biadglegne, 2013(16)	1	1	1	1	1	1	1	low	7
	Fanosie,2016(43)	0	0	0	1	1	1	1	Moderate	4
	Kidane, 2002(44)	1	1	1	1	1	1	1	low	7
	Muluye, 2013(45)	1	1	1	1	1	0	0	moderate	5
	Tadesse,2017(46)	1	1	1	1	1	1	1	low	7
	Yassin 2003(47)	1	1	1	1	1	1	1	low	7
	Zewdie, 2018(48)	1	1	1	1	1	1	1	low	7
	Bem, 1996(49)	0	1	1	1	1	0	1	moderate	5
	Bem,1997(50)	1	1	1	1	1	1	1	low	7
	Marais, 2006(51)	1	0	0	1	1	0	1	Moderate	4
	Khuzwayo, 2014(52)	1	0	1	1	1	0	0	Moderate	4
	Onuigbo,1975(53)	1	1	1	1	1	1	1	low	7
	Ukekwe, 2016(54)	1	1	1	1	1	1	1	low	7
	Beogo, 2013(55)	1	0	1	1	1	0	0	Moderate	4
	Wamala, 2014(56)	1	0	1	1	1	0	1	Moderate	5
	Blouin, 2014(57)	1	1	1	1	0	1	0	Moderate	5
	Viegas, 2015(58)	1	1	1	1	1	1	1	low	7
	Ageep, 2012(59)	1	1	1	1	1	1	1	low	7
	Smaoui,2015(60)	1	1	1	1	1	1	1	low	7
	Richer,1992(61)	1	1	0	1	0	1	1	Moderate	5
	Boeree,1998(62)	1	1	0	1	0	0	0	critical	3
